# Supplementary material for: Flower Buds Confirmed in the Early Cretaceous of China
Source: Biology (Basel). 2024 Jun 4;13(6):413. doi: 10.3390/biology13060413 (PMC11200749; doi:10.3390/biology13060413)
Supplement: Supplementary file 1 [file biology-13-00413-s001.zip]

Archive with 1 entries (1 files):
- biology-2972331-supplementary.pdf
